# Supplementary material for: Identification of Co-Expressed Genes Related to Theacrine Synthesis in Tea Flowers at Different Developmental Stages
Source: Int J Mol Sci. 2021 Dec 13;22(24):13394. doi: 10.3390/ijms222413394 (PMC8704887; doi:10.3390/ijms222413394)
Supplement: Supplementary file 1 [file ijms-22-13394-s001.zip]

Archive with 1 entries (1 files):
- ijms-1435454-supplementary table s1.xlsx
