# Supplementary material for: Identification of Co-Expressed Genes Related to Theacrine Synthesis in Tea Flowers at Different Developmental Stages
Source: Int J Mol Sci. 2021 Dec 13;22(24):13394. doi: 10.3390/ijms222413394 (PMC8704887; doi:10.3390/ijms222413394)
Supplement: Supplementary file 1 [file ijms-22-13394-s001.zip › ijms-1435454-supplementary table s1.xlsx]

## Sheet: Purine alkaloids contents
		JC			Averaged	FD			Averaged
Caffeine contnet	1 Flower bud stage	0.339055	0.37976	0.371379	0.363398	9.48527	9.4001	9.31963	9.40167
	2 Whitening stage	0.419836	0.402866	0.392514	0.405072	6.87177	7.18426	7.73058	7.2622
	3 Full opening stage	0.268	0.278	0.246	0.264	6.87347	6.82581	7.74549	7.14825
		JC			Averaged	FD			Averaged
Theobromine contnet	1 Flower bud stage	0	0	0	0	0.193664	0.210045	0.223048	0.208919
	2 Whitening stage	0	0	0	0	0.091845	0.094717	0.083661	0.0900743
	3 Full opening stage	0	0	0	0	0.122145	0.10263	0.11169	0.112155
		JC			Averaged	FD			Averaged
Theacrine contnet	1 Flower bud stage	11.8832	11.9871	11.4569	11.7757	0	0	0	0
	2 Whitening stage	10.8503	10.0102	10.2572	10.3726	0	0	0	0
	3 Full opening stage	9.993	9.567	9.934	9.83133	0	0	0	0
		JC			Averaged	FD			Averaged
Total content of purine alkaloids.	1 Flower bud stage	12.2222	12.3669	11.8283	12.1391	9.67893	9.61015	9.54267	9.61059
	2 Whitening stage	11.2701	10.4131	10.6497	10.7776	6.96362	7.27897	7.81424	7.35228
	3 Full opening stage	10.261	10.224	10.245	10.2433	6.99561	6.92844	7.85718	7.26041

## Sheet: q-PCR
	FDB	JCB	FDW	JCW	FDF	JCF
UAZ	1.13505	0.183927	1.60141	1.42466	1.62319	0.645291
	1	0.222888	1.37	1.49704	1.15625	0.481996
	0.881022	0.144043	1.48571	1.46085	1.38972	0.3187
AVG	1.00536	0.183619	1.48571	1.46085	1.38972	0.481996
STDEV	0.127097	0.0394237	0.115705	0.0361878	0.23347	0.163295
ADK	1.15805	1.73374	0.804155	1.43582	1	0.904147
	1	1.66271	1.77152	1.16545	1.09883	1.00618
	0.863519	0.710853	0.492755	1.29359	0.910059	1.11973
AVG	1.00719	1.3691	1.02281	1.29829	1.00296	1.01002
STDEV	0.147399	0.0502225	0.220193	0.135244	0.0944198	0.107841
UAH	1.53477	1.28542	0.625173	2.80279	1	8.81359
	1	1.07845	1.59956	1.41966	1.16751	8.76117
	0.651565	1.14254	1	2.11122	0.856523	8.86632
AVG	1.06211	1.1688	1.07491	2.11122	1.00801	8.81369
STDEV	0.444865	0.105957	0.491492	0.489012	0.155649	0.0525763
IMPDH	1.18671	0.227172	1.35783	0.554891	1.1471	0.274612
	1	0.67365	1	1.23999	1.15414	0.578987
	0.842666	0.382665	0.736468	0.248311	0.755341	0.510039
AVG	1.00979	0.427829	1.03143	0.681066	1.01886	0.454546
STDEV	0.17223	0.226639	0.311873	0.507739	0.22824	0.159595
5'-NT	0.905695	0.68231	0.921093	0.446921	1	0.82677
	1	0.862653	1.08567	0.329372	1.07507	0.941856
	1.10412	0.539668	1	0.383671	0.93017	0.882439
AVG	1.00327	0.694877	1.00225	0.386655	1.00175	0.883688
STDEV	0.0992555	0.161859	0.08231	0.0588315	0.0724668	0.0575532
URE	1.09107	1.83156	1.19646	1.30779	1.00876	1.2746
	1	2.08433	0.835798	0.779008	1.16106	1.3339
	0.916533	2.37197	1	1.00935	0.853803	0.857129
AVG	1.00253	2.09596	1.01075	1.03205	1.00787	1.15521
STDEV	0.0872955	0.270392	0.180572	0.265123	0.15363	0.259844
